# Supplementary material for: Pivmecillinam for Uncomplicated Lower Urinary Tract Infections Caused by Staphylococcus saprophyticus—Cumulative Observational Data from Four Recent Clinical Studies
Source: Antibiotics (Basel). 2019 May 7;8(2):57. doi: 10.3390/antibiotics8020057 (PMC6628187; doi:10.3390/antibiotics8020057)
Supplement: Supplementary file 1 [file antibiotics-08-00057-s001.zip]

Archive with 1 entries (1 files):
- antibiotics-492376-supplementary.xlsx
