# Supplementary material for: Pivmecillinam for Uncomplicated Lower Urinary Tract Infections Caused by Staphylococcus saprophyticus—Cumulative Observational Data from Four Recent Clinical Studies
Source: Antibiotics (Basel). 2019 May 7;8(2):57. doi: 10.3390/antibiotics8020057 (PMC6628187; doi:10.3390/antibiotics8020057)
Supplement: Supplementary file 1 [file antibiotics-08-00057-s001.zip › antibiotics-492376-supplementary.xlsx]

## Sheet: Blad1
Study	Pivmecillinam therapy	AGE	Primary Outcome (no failure or recurrent UTI=1, failure or recurrent UTI=2)	Days till symptom resolution	Reccurent UTI at day-28 follow-up 0=no, 1=yes	INCLUSION URINE	CFU	MIC mecillinam (mg/L)	Controll urine sample no. 1 -- 1= cure, 2=failure, 3=new bacteria
3	3d 400 mg t.i.d.	25	1	No Data (> 3 days)	0 (within 6 months)	Staphylococcus saprophyticus	No data		1
3	3d 400 mg t.i.d.	22	1	No Data (> 3 days)	0 (within 6 months)	Staphylococcus saprophyticus	100.000/ml		2
3	3d 400 mg t.i.d.	27	1	1	0 (within 6 months)	Staphylococcus saprophyticus	100.000/ml		No data
3	3d 400 mg t.i.d.	19	1	0	0 (within 6 months)	Staphylococcus saprophyticus	100.000/ml		1
3	3d 400 mg t.i.d.	23	1	3	0 (within 6 months)	Staphylococcus saprophyticus	100.000/ml		1
3	3d 400 mg t.i.d.	20	1	1	0 (within 6 months)	Staphylococcus saprophyticus	100.000/ml		1
3	3d 400 mg t.i.d.	24	1	1	0 (within 6 months)	Staphylococcus saprophyticus	100.000/ml		2
3	3d 400 mg t.i.d.	21	1	2	0 (within 6 months)	Staphylococcus saprophyticus	100.000/ml		1
4	5d 400 mg t.i.d.	29	1	4	0	Staphylococcus saprophyticus	100.000/ml		1
4	5d 400 mg t.i.d.	26	2	FAILURE	"-"	Staphylococcus saprophyticus	10.000/ml		2
4	5d 400 mg t.i.d.	23	1	2	0	Staphylococcus saprophyticus	10.000/ml		1
4	5d 400 mg t.i.d.	23	2	FAILURE	"-"	Staphylococcus saprophyticus	100.000/ml	32	No data
4	5d 400 mg t.i.d.	27	1	4	0	Staphylococcus saprophyticus	10.000/ml		1
4	3d 400 mg t.i.d.	26	1	5	0	Staphylococcus saprophyticus	10.000/ml	32	1
4	3d 400 mg t.i.d.	33	1	5	0	Staphylococcus saprophyticus	10.000/ml	64	1
4	3d 400 mg t.i.d.	19	2	FAILURE	"-"	Staphylococcus saprophyticus	10.000/ml		2
4	5d 400 mg t.i.d.	37	1	1	0	Staphylococcus saprophyticus	100.000/ml	16	1
4	5d 400 mg t.i.d.	35	1	2	No data	Staphylococcus saprophyticus	100.000/ml	256	1
4	5d 400 mg t.i.d.	22	1	3	0	Staphylococcus saprophyticus	10.000/ml		1
4	5d 400 mg t.i.d.	23	2	FAILURE	"-"	Staphylococcus saprophyticus	100.000/ml	64	No data
4	5d 400 mg t.i.d.	21	1	3	No data	Staphylococcus saprophyticus	10.000/ml	64	1
4	5d 400 mg t.i.d.	28	2	1	1	Staphylococcus saprophyticus	100.000/ml	32	1
4	5d 400 mg t.i.d.	30	2	FAILURE	"-"	Staphylococcus saprophyticus	100.000/ml	64	1
4	5d 400 mg t.i.d.	24	2	3	1	Staphylococcus saprophyticus	100.000/ml		1
4	5d 400 mg t.i.d.	21	1	1	0	Staphylococcus saprophyticus	10.000/ml	64	1
4	3d 400 mg t.i.d.	26	1	3	No data	Staphylococcus saprophyticus	100.000/ml	64	No data
4	3d 400 mg t.i.d.	28	2	FAILURE	"-"	Staphylococcus saprophyticus	100.000/ml	32	1
1	10d 200 mg t.i.d	26	1	8	0	Staphylococcus saprophyticus	>1000/ml		1
1	3d 200 mg t.i.d	22	1	2	0	Staphylococcus saprophyticus	>1000/ml		1
1	3d 200 mg t.i.d	20	1	5	0	Staphylococcus saprophyticus	>1000/ml		1
1	3d 200 mg t.i.d	21	1	2	0	Staphylococcus saprophyticus	>1000/ml		No data
1	3d 200 mg t.i.d	22	1	3	0	Staphylococcus saprophyticus	>1000/ml		1
1	3d 200 mg t.i.d	24	1	3	0	Staphylococcus saprophyticus	>1000/ml		1
1	3d 200 mg t.i.d	19	1	4	0	Staphylococcus saprophyticus	>1000/ml		1
1	3d 200 mg t.i.d	21	1	2	0	Staphylococcus saprophyticus	>1000/ml		1
1	3d 200 mg t.i.d	28	2	FAILURE	"-"	Staphylococcus saprophyticus	>1000/ml		1
1	3d 200 mg t.i.d	26	1	7	0	Staphylococcus saprophyticus	>1000/ml		1
1	3d 200 mg t.i.d	18	1	3	0	Staphylococcus saprophyticus	>1000/ml		1
1	3d 200 mg t.i.d	20	1	4	0	Staphylococcus saprophyticus	>1000/ml		No data
1	3d 200 mg t.i.d	21	1	2	0	Staphylococcus saprophyticus	>1000/ml		No data
1	3d 200 mg t.i.d	44	1	2	0	Staphylococcus saprophyticus	>1000/ml		1
1	3d 200 mg t.i.d	34	2	FAILURE	"-"	Staphylococcus saprophyticus	>1000/ml		1
1	3d 200 mg t.i.d	27	1	7	0	Staphylococcus saprophyticus	>1000/ml		1
1	3d 200 mg t.i.d	24	1	3	0	Staphylococcus saprophyticus	>1000/ml		1
1	3d 200 mg t.i.d	25	2	FAILURE	"-"	Staphylococcus saprophyticus	>1000/ml		1
1	3d 200 mg t.i.d	23	1	3	0	Staphylococcus saprophyticus	>1000/ml		1
1	3d 200 mg t.i.d	20	1	3	0	Staphylococcus saprophyticus	>1000/ml		1
1	3d 200 mg t.i.d	20	1	3	0	Staphylococcus saprophyticus	>1000/ml		1
1	3d 200 mg t.i.d	26	1	4	0	Staphylococcus saprophyticus	>1000/ml		1
1	3d 200 mg t.i.d	21	1	1	0	Staphylococcus saprophyticus	>1000/ml		1
1	3d 200 mg t.i.d	18	2	FAILURE	"-"	Staphylococcus saprophyticus	>1000/ml		3
1	3d 200 mg t.i.d	24	1	2	0	Staphylococcus saprophyticus	>1000/ml		No data
1	3d 200 mg t.i.d	19	1	1	0	Staphylococcus saprophyticus	>1000/ml		1
1	10d 200 mg t.i.d	22	1	4	0	Staphylococcus saprophyticus	>1000/ml		2
1	3d 200 mg t.i.d	23	1	2	0	Staphylococcus saprophyticus	>1000/ml		No data
1	3d 200 mg t.i.d	20	1	4	0	Staphylococcus saprophyticus	>1000/ml		No data
1	3d 200 mg t.i.d	20	1	2	0	Staphylococcus saprophyticus	>1000/ml		3
1	3d 200 mg t.i.d	38	2	FAILURE	"-"	Staphylococcus saprophyticus	>1000/ml		No data
1	3d 200 mg t.i.d	19	2	FAILURE	"-"	Staphylococcus saprophyticus	>1000/ml		2
1	3d 200 mg t.i.d	25	1	2	0	Staphylococcus saprophyticus	>1000/ml		No data
1	3d 200 mg t.i.d	32	2	FAILURE	"-"	Staphylococcus saprophyticus	>1000/ml		1
1	3d 200 mg t.i.d	21	1	3	0	Staphylococcus saprophyticus	>1000/ml		1
2	3d 200 mg t.i.d	28	1	2	0	Staphylococcus saprophyticus	>1000/ml		No data
2	3d 200 mg t.i.d	19	1	5	0	Staphylococcus saprophyticus	>1000/ml		1
2	3d 200 mg t.i.d	25	1	8	0	Staphylococcus saprophyticus	>1000/ml		1
2	3d 200 mg t.i.d	19	2	3	1	Staphylococcus saprophyticus	>1000/ml		1
2	3d 200 mg t.i.d	20	1	3	0	Staphylococcus saprophyticus	>1000/ml		No data
2	3d 200 mg t.i.d	25	2	FAILURE (cured day 14)	0	Staphylococcus saprophyticus	>1000/ml		1
2	3d 200 mg t.i.d	28	1	3	0	Staphylococcus saprophyticus	>1000/ml		1
2	3d 200 mg t.i.d	24	1	4	0	Staphylococcus saprophyticus	>1000/ml		1
2	3d 200 mg t.i.d	24	2	3	1	Staphylococcus saprophyticus	>1000/ml		1
2	3d 200 mg t.i.d	22	1	5	0	Staphylococcus saprophyticus	>1000/ml		No data
2	3d 200 mg t.i.d	50	2	FAILURE	"-"	Staphylococcus saprophyticus	>1000/ml		1
2	3d 200 mg t.i.d	23	2	3	1	Staphylococcus saprophyticus	>1000/ml		1
					"-" already failure				1= negative urine; 2= S. saprophyticus; 3= Enterobacteriaceae
	d= days, t.i.d. = thrice daily
